# Supplementary material for: The external morphology of Austroplatypus incompertus (Schedl) (Coleoptera, Curculionidae, Platypodinae)
Source: Zookeys. 2010 Sep 17;(56):121–40. doi: 10.3897/zookeys.56.521 (PMC3088331; doi:10.3897/zookeys.56.521)
Supplement: XML Treatment for Austroplatypus incompertus [file zookeys.56.521-treatment1.xml]

<!DOCTYPE tp:taxon-treatment
  PUBLIC "-//TaxonX//DTD Taxonomic Treatment Publishing DTD v0 20100105//EN" "tax-treatment-NSO.dtd">
<tp:taxon-treatment xmlns:tp="http://www.plazi.org/taxpub"><tp:treatment-meta><mixed-citation publication-type="journal"><person-group><name><surname>Kent</surname><given-names>Deborah S.</given-names></name></person-group><article-title>The external morphology of <italic>Austroplatypus incompertus</italic> (Schedl) (Coleoptera, Curculionidae, Platypodinae)</article-title><source>Zookeys</source><day>17</day><month>9</month><year>2010</year><volume>2010</volume><issue>56</issue><fpage>121</fpage><lpage>140</lpage><pub-id pub-id-type="doi">10.3897/zookeys.56.521</pub-id></mixed-citation></tp:treatment-meta><tp:nomenclature><tp:taxon-name>
                        <tp:taxon-name-part taxon-name-part-type="genus">Austroplatypus</tp:taxon-name-part>
                        <tp:taxon-name-part taxon-name-part-type="species">incompertus</tp:taxon-name-part>
                    </tp:taxon-name><tp:taxon-authority>(Schedl)</tp:taxon-authority></tp:nomenclature><tp:treatment-sec sec-type="Holotype female"><title>Holotype female:</title><p>New South Wales: Eden, 23.x.1953 (NMV), LH Bryant. Ex. <tp:taxon-name>Eucalyptus sieberana</tp:taxon-name> F. Muell. (= <tp:taxon-name>Eucalyptus sieberi</tp:taxon-name> L. Johnson).</p></tp:treatment-sec><tp:treatment-sec sec-type="Paratypes"><title>Paratypes:</title><p>Victoria: Woodhouse Creek, N of Omeo, xi.1964 (1♀ NMV); near Omeo, xi.1965 (2♀ NMV). (Note: vthe distribution of the paratypes examined at NMV does not agree with <xref ref-type="bibr" rid="B25">Schedl (1968)</xref> which lists 2 paratypes from Woodhouse Creek and 1 near Omeo).</p></tp:treatment-sec><tp:treatment-sec sec-type="Other material examined"><title>Other material examined:</title><p>New South Wales: Dorrigo, 23.iii.1954 (1♀) [Note: same information as Holotype of <tp:taxon-name>Platypus incostatus</tp:taxon-name>]; Styx River State Forest, 24.ix.1992 (11♀), 16.x.1992 (7♀); 20.i.1993 (1♀,1♂); Mt Boss State Forest, 27.iii.1958 (2♀), Bellangry State Forest, 12.xi.1965 (5♀); 7.xii.1988 (13♀); Bellangry Timber Mill, Wauchope, 9.xii.1988 (1♀); Manning River National Forest, Taree, 10.viii.1965 (5♀), 8.ix.1965 (2♀), 9.ix.1965 (1♀), 19.vi.1967 (3♂); Coopernook State Forest, 11.viii.1965 (1♀); Ourimbah State Forest, Wyong, 20.xi.1984 (1♀),18.iii.1988 (6♀,5♂), 13.x.1988 (1♀), 22.xi.1988 (22♀), 17.i.1989 (1♀), 24.ii.1989 (3♀,1♂), 16.vi.1989 (11♀,1♂); Mt Wilson, Blue Mtns, iv.1986 (3♂ AM); Banshea State Forest, near Oberon, 7.x.1965 (5♀), 18.iii.1970 (3♀,1♂); Cumberland National Forest, West Pennant Hills, 19.viii.1965 (1♀), 30.viii.1965 (1♀), 30.ix.1965 (1♀), 28.x.1965 (3♀), 12.iv.1967 (1♀), 19.iv.1967 (1♀,1♂), 26.ix.1967 (1♀), 6.xii.1967 (1♀); iii-v.1968 (1♀,6♂), 8.iv.1969 (1♀,4♂), 30.iii.1988 (1♂), 5.iv.1988 (1♀), 8.iv.1988 (2♀), 14.iv.1988 (15♀,1♂), 19.iv.1988 (1♀), 20.iv.1988 (1♀), 21.iv.1988 (1♂), 13.xii.1988 (2♀), 23.ii.1989 (1♀), 1.iii.1989 (1♀), 30.iii.1989 (23♂), 3.iv.1989 (11♀,2♂), 4.iv.1989 (1♀,4♂), 5.iv.1989 (1♀,1♂), 10–12.iv.1989 (9♀,8♂), 11.iv.1989 (1♀), 2.iv-6.v.1990 (75♀,55♂), 14.vi.1990 (4♀), 25.x.1990 (3♀), 18–19.iv.1991 (1♂), 20–21.iv.1991 (1♀,1♂); 4–14.iv.1991 (3♂), 4–24.iv.1991 (24♀,13♂), 30.iv-1.v.1991 (1♀), 4–5.iv.1992 (1♂), 6.iv.1992 (1♂), 7.iv.1992 (2♀,6♂), 6–7.iv.1992 <!--PageBreak-->(3♀,11♂), 7–8.iv.1992 (2♂), 11–12.iv.1992 (4♀,11♂), 13.iv.1992 (17♀, 38♂), 14.iv.1992 (19♀,1♂), 15.iv.1992 (6♀,7♂), 15–18.iv.1992 (9♀), 18.iv.1992 (3♀,2♂), 18–21.iv.1992 (2♀,1♂), 24.iv.1992 (1♂), 25–28.iv.1992 (9♀,4♂), 29.iv.1992 (1♀), 30.iv.1992 (4♀,1♂), 1–11.v.1992 (12♀,1♂), 6–8.v.1992 (1♀); Broughton’s Lookout, 15 kms S of Wombeyan Caves, 27.viii.1979, (1♂ AM); Nullica State Forest, Eden, 19.xi.1991 (1♀); Nalbaugh State Forest, Bombala, 21.xi.1991 (7♀); Bondi State Forest, Bombala, 21.x.1965 (4♀); Bombala, 13.iii.1991 (3♀,6♂); Eden, 23.x.1953 (1♀)[Note: same information as Holotype], 25.vii.1989 (4♀); Naghi State Forest, Eden, 20.x.1965 (4♀).</p><p>Victoria: Lightning Creek, N of Omeo, viii.1965 (1♂ NMV); Woodhouse Creek, near Omeo, viii.1965 (2♀, NMV); Swifts Creek, 20 miles (32 km) S of Omeo, 1966 (2♀ NMV; 2♀ SAM; 1♀ ANIC), 14.iv.1967 (3♀,1♂).</p></tp:treatment-sec><ref-list><ref id="B25"><mixed-citation xmlns:xlink="http://www.w3.org/1999/xlink" xlink:type="simple"><person-group><name name-style="western"><surname>Schedl</surname><given-names>KE</given-names></name></person-group> (<year>1968</year>)<article-title> New platypodid from Australia.</article-title><source>Memoirs Natural History Museum of Victoria</source><volume>28</volume>:<fpage>15</fpage>-<lpage>16</lpage>.</mixed-citation></ref></ref-list></tp:taxon-treatment>
