# Supplementary material for: The external morphology of Austroplatypus incompertus (Schedl) (Coleoptera, Curculionidae, Platypodinae)
Source: Zookeys. 2010 Sep 17;(56):121–40. doi: 10.3897/zookeys.56.521 (PMC3088331; doi:10.3897/zookeys.56.521)
Supplement: XML Treatment for Platypus incostatus [file zookeys.56.521-treatment2.xml]

<!DOCTYPE tp:taxon-treatment
  PUBLIC "-//TaxonX//DTD Taxonomic Treatment Publishing DTD v0 20100105//EN" "tax-treatment-NSO.dtd">
<tp:taxon-treatment xmlns:tp="http://www.plazi.org/taxpub"><tp:treatment-meta><mixed-citation publication-type="journal"><person-group><name><surname>Kent</surname><given-names>Deborah S.</given-names></name></person-group><article-title>The external morphology of <italic>Austroplatypus incompertus</italic> (Schedl) (Coleoptera, Curculionidae, Platypodinae)</article-title><source>Zookeys</source><day>17</day><month>9</month><year>2010</year><volume>2010</volume><issue>56</issue><fpage>121</fpage><lpage>140</lpage><pub-id pub-id-type="doi">10.3897/zookeys.56.521</pub-id></mixed-citation></tp:treatment-meta><tp:nomenclature><tp:taxon-name>
                        <tp:taxon-name-part taxon-name-part-type="genus">Platypus</tp:taxon-name-part>
                        <tp:taxon-name-part taxon-name-part-type="species">incostatus</tp:taxon-name-part>
                    </tp:taxon-name><tp:taxon-authority>Schedl</tp:taxon-authority></tp:nomenclature><tp:treatment-sec sec-type="Holotype male"><title>Holotype male:</title><p>New South Wales: Dorrigo, 23.iii.1954 (BM), J Cartwright. Ex. <tp:taxon-name>Eucalyptus laevopinea</tp:taxon-name> R.T. Baker.</p></tp:treatment-sec></tp:taxon-treatment>
